# Supplementary material for: Rapid deep learning-assisted predictive diagnostics for point-of-care testing
Source: Nat Commun. 2024 Feb 24;15:1695. doi: 10.1038/s41467-024-46069-2 (PMC10894262; doi:10.1038/s41467-024-46069-2)
Supplement: Supplementary file 6 — source data [file 41467_2024_46069_MOESM6_ESM.xlsx]

## Sheet: Figure 2
figure 2b			figure 2d			Hours	RMSE	Normalized GPU memory
Window	92.8		ResNet-18	95.2		0.5	1.561	0.440535
Test-line only	95.24		ResNet-34	95.2		1	1.205	0.516258
			ResNet-50	97.62		2	0.672	0.658797
figure 2c			DenseNet-121	94		3	0.655	0.840238
HSV	64.2					4	0.555	1
RGB	97.6		figure 2e
RGB + HSV	100		LSTM	97.62
			GRU	91.67

## Sheet: Figure 3
figure 3b			figure 3c							figure 3e			figure 3f							figure 3h			figure 3i
Negative	Positive			NEG	Low	Mid-low	Middle	High		Negative	Positive			NEG	Low	Mid-low	Middle	High		Negative	Positive			NEG	Low	Mid-low	Middle	High
3.04211	11.9126		NEG	30	0	0	0	0		0.021967	5.95882		NEG	187	13	0	0	0		0.055939	6.3636		NEG	64	0	0	0	0
2.15219	11.7844		Low	2	16	0	0	0		0.915293	6.73372		Low	16	84	0	0	0		0.003077	7.06144		Low	8	24	0	0	0
2.10564	11.8919		Mid-low	0	0	12	0	0		0.287163	3.88387		Mid-low	6	0	94	0	0		0.674002	4.30989		Mid-low	0	0	32	0	0
3.06159	11.8741		Middle	0	0	0	12	0		0.003294	8.35882		Middle	0	0	0	100	0		1.0024	4.8911		Middle	0	0	0	32	0
2.44604	11.8914		High	0	0	0	0	12		0.000183	7.41462		High	0	0	0	0	100		0.004473	4.03192		High	0	0	0	0	32
2.17225	10.5509									8.38409	8.55525									0.012028	5.67896
2.61566	10.239									-0.00204	8.64603									0.004618	7.08965
1.74716	10.8983									0.00078	7.77006									0.006083	-0.00236
2.0609	10.7063									0.00133	6.29209									0.00131	-0.00061
1.99304	10.9381									-0.0014	8.22135									0.010912	2.53715
2.15827	10.8869									0.006024	7.61141									0.008204	0.042019
2.95833	10.365									-0.0008	7.83481									0.007921	7.0563
2.21508	9.83835									-0.00091	7.22856									0.003897	6.34357
2.33187	9.54004									-0.001	8.0481									0.002767	6.57913
2.65436	9.7187									-0.00063	5.97219									0.014973	5.08297
2.05949	9.70866									-0.00012	8.39952									0.00725	6.96321
2.23409	9.98862									-0.00104	8.53946									0.003066	5.61517
2.03236	9.73992									2.28182	0.477875									-0.00041	6.22099
1.12884	9.19303									0.235753	8.16864									0.008143	0.003092
1.12739	8.9768									0.438076	1.32402									-0.00109	6.95768
1.01248	8.29019									0.076805	8.49403									0.005509	5.54446
0.297207	8.85941									-0.02273	8.60992									0.006684	5.00153
1.10187	8.98565									-0.00042	7.60691									0.008317	5.79264
0.672325	8.98062									-0.00138	8.22904									0.007149	5.87209
0.030379	7.50213									0.005945	8.67433									0.001765	5.48197
2.05258	7.9348									-0.00154	6.18903									0.010199	6.81251
1.68213	8.0173									-0.00012	8.37536									0.002164	7.02481
0.741054	7.80455									0.715733	-0.00059									-0.00189	0.02093
1.12996	7.94482									0.003316	8.38401									0.004802	0.006377
1.86392	7.8303									4.24911	0.028155									0.00728	7.00461
	5.74035									-0.00054	7.85184									0.003167	0.020811
	6.80596									2.17505	8.55057									0.003204	7.11374
	5.91779									0.406712	8.37004									0.004687	6.96778
	5.53397									0.141367	8.31522									0.006902	6.96303
	6.22721									7.99477	7.89082									-0.00044	6.96453
	5.72712									-0.00149	8.22855									0.004869	6.96116
	5.22905									-0.00155	8.27987									0.007956	6.81273
	5.35735									-0.00147	8.00119									-0.00088	6.92302
	5.31189									0.096746	8.58263									0.006937	6.97343
	5.39621									2.31086	8.63894									0.011489	6.96714
	5.8285									0.001416	8.10175									0.009983	6.97363
	5.22589									-0.00179	6.05322									0.000687	7.96998
	4.36769									-0.00171	8.05222									0.008601	7.01884
	5.44208									-0.00118	4.47518									2.98e-05	6.95937
	5.36089									-0.00204	7.34763									-0.00884	6.972
	1.70686									-0.00168	8.5236									0.009455	6.97374
	5.90542									0.961498	7.99133									0.002973	6.97589
	5.34277									-0.00187	8.31928									0.005941	6.95441
	3.91765									-0.03626	-0.01599									0.007538	7.65052
	3.95279									0.851114	8.16909									0.004855	6.92682
	3.82938									-0.00086	8.15339									0.002825	6.95678
	3.99966									-7.06e-06	6.65639									0.007884	6.97943
	3.36859									5.05253	8.26665									0.003469	6.96493
	3.97482									-0.00178	9.57e-05									0.056478	6.9725
										0.183715	3.65752									0.005473	6.93396
										4.18205	5.72818									-3.22e-05	7.61594
										1.64003	8.47886									0.00469	6.97217
										7.40578	0.862145									0.004909	7.94183
										-0.00165	8.4244									0.004789	6.96825
										-0.00143	0.023223									0.001211	6.95783
										4.8596	7.67222									0.007898	6.92102
										7.84677	8.10721									0.018917	6.97121
										-0.0006	7.55177									0.00261	7.00931
										-0.00172	4.07921									-0.01037	6.95468
										-0.00154	-0.00137										11.0319
										-0.02962	8.53576										11.0474
										-0.00075	8.35423										11.0465
										0.009597	0.033247										11.0365
										7.97e-05	5.898										11.9279
										-0.00076	0.143772										11.0446
										-0.00109	8.54624										11.0445
										-0.00133	8.64962										11.0457
										0.041583	7.98738										11.6431
										1.41615	7.93471										11.0381
										-0.00151	2.59382										11.684
										0.157149	0.052582										11.0429
										1.47713	7.54147										11.0413
										6.49325	8.61754										11.0365
										4.09e-05	4.67072										11.0394
										-0.00014	8.32597										11.0534
										-0.00157	8.30417										11.0322
										0.018903	8.36931										11.0457
										-0.00121	8.64933										11.0343
										-0.00036	8.50488										11.0496
										0.000122	5.79324										11.0446
										-0.00136	0.000759										11.0485
										5.84234	7.74016										11.0475
										0.058909	8.51466										11.0441
										3.35385	3.75306										11.0406
										-0.00192	7.74534										11.7374
										-0.00026	8.22496										11.0245
										-0.00168	4.73498										11.0429
										0.000341	8.4348										11.0452
										-0.00074	6.10814										11.048
										-0.00151	7.58553										11.0453
										-0.00122	1.68708										11.044
										0.026489	8.00154										11.589
										-0.00027	-0.00255										11.7278
										0.025731	7.96945										11.5418
										4.92831	7.04529										11.7161
										-0.0012	8.91528										11.2948
										-0.00052	8.72433										11.4247
										0.053409	8.34481										11.7208
										1.84982	8.69895										11.7188
										0.000216	8.79237										11.7097
										-0.00129	8.38586										11.5355
										-0.0013	8.74551										11.6594
										0.660169	8.59241										11.7219
										-0.00036	-0.02043										11.4245
										-0.00051	8.58379										11.6901
										3.30011	8.44533										11.6669
										-0.00404	8.72428										11.6132
										0.205079	8.53501										11.6961
										-0.00153	8.64727										10.9168
										-0.00162	8.73538										11.4401
										0.037138	8.6233										11.7203
										-0.00051	8.70259										11.7117
										1.49766	2.22621										11.701
										-0.00075	8.07334										11.7116
										-0.00059	8.77297										11.7339
										0.132958	8.48904										11.7889
										-0.00146	8.68608										11.3578
										2.25	8.56601										11.631
										-0.03735	8.48786										11.3392
										-0.00553	8.4755										11.7089
										-0.00125	8.09673										11.3876
										-0.0012	8.58433										11.7164
										-0.00151	8.75985										11.8392
										-0.00109	8.72829
										-0.00054	8.64437
										-0.0384	8.48481
										-0.0016	8.341
										0.220725	8.62873
										-0.0002	8.28511
										-0.00056	8.56443
										-0.00101	8.62937
										1.66134	8.87076
										0.927104	-5.34e-05
										-0.00028	8.65254
										-0.0081	8.75463
										-0.00127	8.61228
										-0.00159	2.80827
										-0.00162	8.71961
										3.04301	8.57737
										0.002105	8.67471
										-0.00144	8.52902
										0.031201	8.49237
										-0.00111	8.66915
										0.337113	7.84559
										-0.03408	8.57116
										-0.00115	8.28931
										0.000154	8.72476
										-0.00122	6.77444
										-0.00185	7.85931
										-0.00099	9.04103
										-0.00149	8.49466
										0.001415	-0.00052
										-0.00122	8.63138
										0.138759	8.19959
										-0.00093	8.57881
										-0.04042	8.65615
										-0.00032	8.49956
										-0.00133	5.22423
										0.000205	8.73859
										4.2137	8.56781
										0.000158	8.6889
										0.892809	8.50241
										-0.01623	8.68017
										0.000199	8.33462
										0.020085	8.71685
										-0.00034	8.92202
										-0.00158	8.50752
										-0.00098	7.81699
										-0.00075	8.82363
										-0.00018	8.46657
										-0.00523	8.6453
										-0.00144	8.87599
										-0.00563	8.72477
										-0.00745	8.54155
										0.000196	8.44242
										0.067279	6.7678
										-0.00084	8.64508
										-0.00166	8.52369
										-0.00152	8.52666
										0.005272	8.82539
										-0.00184	8.61331
										-0.00097	8.4067
										-0.00076	8.40492
										-0.00181	9.46577
										-0.00138	8.90638
										0.550652	8.62982
										-0.00121	8.58687
										-0.00189	8.51109
										-0.00117	8.67352
										-0.00105	8.76418
										6.8882	8.60952
										-0.00046	-0.00028
										0.008963	8.51771
										-0.00106	8.51435
										-0.0006	8.72051
											11.7633
											9.4663
											9.60085
											11.8281
											11.8732
											9.79331
											10.4148
											11.6611
											11.782
											11.8503
											11.9194
											11.5368
											9.50905
											11.9295
											11.562
											10.1698
											10.2376
											11.585
											11.9129
											10.55
											11.0353
											11.1587
											10.0694
											11.5043
											11.8489
											11.5792
											11.8009
											11.7538
											11.7399
											11.3319
											10.547
											11.8529
											11.8878
											11.9064
											9.76337
											10.714
											11.7701
											11.9352
											11.0563
											10.9378
											11.7245
											9.20899
											11.9279
											11.7491
											11.9291
											10.1566
											10.4163
											11.6579
											10.2571
											11.9323
											11.4624
											11.2443
											10.2605
											11.9072
											11.5943
											11.7504
											11.9248
											11.9414
											10.2435
											11.9337
											11.4408
											10.5062
											10.5612
											11.2567
											11.8908
											9.41473
											11.136
											11.3455
											11.6536
											11.9356
											11.9212
											11.8306
											11.8746
											9.45438
											11.0881
											11.2022
											11.938
											11.9172
											10.3635
											11.8859
											11.2052
											11.6351
											9.48701
											10.5588
											11.9411
											9.80202
											11.4506
											11.9231
											11.3768
											9.52032
											10.8893
											11.1094
											9.80092
											11.847
											11.2935
											11.7485
											11.6873
											11.7187
											10.0965
											11.8809
											9.45158
											8.996
											8.61817
											8.64569
											9.06331
											8.82532
											9.83224
											9.89119
											9.31319
											9.08718
											9.03542
											9.69726
											9.42118
											9.27489
											8.848
											9.60926
											9.59801
											8.74621
											9.61369
											9.67926
											9.06885
											10.0602
											9.29334
											9.11089
											9.20021
											9.57096
											9.57892
											9.09325
											9.61116
											8.99579
											9.10172
											8.66679
											8.84533
											9.57284
											8.73287
											8.47957
											9.69144
											9.03967
											8.84181
											9.32983
											9.515
											9.10265
											9.28847
											8.84371
											9.2092
											9.05427
											8.87719
											9.68959
											8.82914
											9.40624
											9.55788
											8.94525
											9.05594
											9.38008
											9.45376
											9.48381
											9.22048
											9.01166
											9.56511
											8.96086
											9.37272
											9.23555
											8.76336
											5.7096
											8.78122
											9.90224
											9.20527
											9.40662
											9.45003
											9.146
											8.72942
											8.92112
											10.0846
											9.21104
											9.49463
											8.47762
											8.90518
											8.69864
											8.55787
											8.72572
											9.00794
											10.4073
											8.15925
											8.75226
											9.42123
											9.25708
											8.80653
											9.79495
											9.27978
											10.4355
											8.61863
											9.2664
											9.5079
											8.66612
											8.60991
											9.04426
											8.73663
											8.8484
											9.0528
											8.73507

## Sheet: Figure 4
figure 4b			figure 4c							figure 4e			figure 4f				figure 4i
Negative	Positive			NEG	Low	Mid-low	Middle	High		Negative	Positive			NEG	POS			NEG	15mIU	25mIU	50mIU	100mIU
-0.32102	6.42544		NEG	31	1	0	0	0		0	1		NEG	19	1		NEG	28	2	0	0	0
1.51504	6.68537		Low	1	15	0	0	0		0	1		POS	1	39		15mIU	6	10	0	0	0
-0.30493	7.22696		Mid-low	0	0	16	0	0		0	1						25mIU	0	0	16	0	0
-0.25236	5.12858		Middle	0	0	0	16	0		0	1						50mIU	0	0	0	16	0
-0.24812	6.85111		High	0	0	0	0	16		0	1						100mIU	0	0	0	0	16
-0.29422	6.67583									0	1		figure 4h
-0.34067	5.72522									0	1		1	87.234
-0.26098	0.478979									0	1		2	90.4255
-0.15393	6.63462									0	1		3	89.3617
-0.10658	7.13144									0	1		4	91.4894
-0.18493	6.83094									0	1		5	90.4255
-0.30485	7.13107									0	1
0.268056	5.90075									0	1
0.470267	7.17168									1	1
-0.27249	6.48963									0	1
-0.37962	7.16568									0	1
4.93192	8.06008									0	1
0.834741	7.51025									0	0
-0.2264	8.07494									0	0
-0.26123	8.42526									0	1
2.56013	6.44208										1
1.04401	7.93312										1
-0.14337	8.17845										1
-0.06523	8.13095										1
2.90334	7.86199										1
-0.29345	8.40356										1
-0.16826	7.84406										1
-0.29107	8.21746										1
0.036232	7.72254										1
0.022004	7.88855										1
0.422548	7.58848										1
2.82935	8.10484										1
	9.93117										1
	10.6121										1
	9.49661										1
	10.262										1
	9.64575										1
	9.85477										1
	10.0207										1
	9.84901										1
	9.81143
	9.61928
	9.79828
	9.81297
	9.89841
	9.68979
	9.6233
	9.89284
	11.4429
	10.305
	11.1174
	10.9639
	11.0993
	11.1581
	10.7218
	10.8529
	10.8972
	11.2626
	10.7976
	11.5652
	11.4592
	10.7146
	10.7456
	11.7296

## Sheet: Figure 5
figure 5b								figure 5d					figure 5e					figure 5f
	untrained individuals			human experts				standard + clincial		standard									High	Middle	Mid-low	Low	Negative
1	70.2167	64.275	67.8	71.4	68.9583	70.2167		Negative	Positive	Negative	Positive		0.5	58.9668	62.5673	66.4962		TIMESAVER	100	100	84.6154	38.4615	80.2083
2	74.975	71.35	72.5833	80.9417	76.1083	79.6833		1	1	0	1		1	76.6528	70.8143	72.5605		U1	96.6667	91.6667	28.2051	2.5641	62.5
3	72.6083	64.25	67.875	74.975	68.9833	70.1917		1	1	0	1		2	80.4996	77.3789	83.6576		U2	100	97.9167	28.2051	0	70.8333
4	74.95	69.0083	72.5333	74.95	68.9583	72.5583		1	1	0	1		3	89.6676	84.0426	88.1218		U3	96.6667	91.6667	23.0769	0	65.625
5	76.1833	68.9833	70.1667	83.3083	73.7667	78.5		1	1	0	1		4	89.9145	87.1416	89.89		U4	100	93.75	38.4615	2.5641	60.4167
6	72.5833	70.2167	70.1917	78.55	70.2167	72.5833		1	1	0	1							U5	100	95.8333	28.2051	5.12821	66.6667
7	73.7667	64.275	73.7917	82.125	76.1333	78.525		1	1	0	1							U6	96.6667	85.4167	35.8974	2.5641	64.5833
8	74.975	67.825	70.2167	79.7333	72.6083	73.7417		1	1	0	1							U7	100	93.75	43.5897	5.12821	68.75
9	75.025	69.0083	65.4583	83.3083	79.7333	77.2917		1	1	0	1							U8	96.6667	93.75	15.3846	2.5641	57.2917
10	71.425	72.5333	71.4	80.9667	73.7417	74.95		1	1	0	1							U9	100	95.8333	25.641	0	66.6667
								1	1	0	1							U10	100	95.8333	25.641	7.69231	68.75
								1	1	0	1							E1	100	100	35.8974	0	69.7917
figure 5c								1	1	0	1							E2	100	97.9167	41.0256	5.12821	70.8333
	untrained individuals			human experts				1	1	0	1							E3	100	100	43.5897	0	67.7083
1	58.3298	58.3298	55.9491	66.6625	57.1394	65.4722		1	1	0	1							E4	96.6667	93.75	25.641	7.69231	71.875
2	59.5202	61.9009	64.2819	67.853	63.0913	63.0914		1	1	0	1							E5	100	95.8333	41.0256	12.8205	70.8333
3	59.5203	59.5202	53.5683	63.0914	64.2819	63.0914		1	1	0	1							E6	100	97.9167	33.3333	2.5641	72.9167
4	60.7106	57.1393	59.5201	63.0914	60.7107	61.9011		1	1	0	1							E7	100	97.9167	43.5897	5.12821	75
5	58.3299	60.7105	63.0913	63.0914	61.9011	71.4243		1	1	0	1							E8	100	95.8333	28.2051	2.5641	78.125
6	53.5682	60.7106	60.7105	63.0914	65.4722	63.0915		1	1	0	1							E9	100	97.9167	43.5897	15.3846	79.1667
7	59.5201	64.2817	66.6627	71.4242	65.472	63.0914		0	1	0	1							E10	93.3333	91.6667	35.8974	2.5641	73.9583
8	57.1392	55.9491	49.997	65.4721	65.4721	63.0915		0	1	0	1
9	61.9011	55.949	60.7106	72.6147	66.6626	70.2339		0	1	0	1
10	59.5204	61.9008	63.0915	65.4722	61.9011	60.7107		0	1	0	1
								0	1	0	1
								0	1	0	1
								0	1	0	1
								0	1	0	1
								0	1	0	1
								0	1	0	1
								0	1	0	1
								0	1	0	1
								0	1	0	1
								0	1	0	1
								0	1	0	1
								0	1	0	1
								0	1	0	1
								0	1	0	1
								0	1	0	1
								0	1	0	1
								0	1	0	1
								0	1	0	1
								0	1	0	1
								0	1	0	1
								0	1	0	1
								0	1	0	1
								0	1	0	1
								0	1	0	1
								0	1	0	1
								0	1	0	1
								0	1	0	1
								0	1	0	1
								0	1	0	1
								0	1	0	1
								0	1	0	1
								0	1	0	1
								0	1	0	1
								0	1	0	1
								0	1	0	1
								0	1	0	1
								0	1	0	1
								0	1	0	1
								0	1	0	1
								0	1	0	1
								0	1	0	1
								0	1	0	1
								0	1	0	1
								0	1	0	1
								0	1	1	1
								0	1	1	1
								0	1	1	1
								0	1	1	1
								0	1	1	1
								0	1	1	1
								0	1	1	1
								0	1	1	1
								0	1	1	1
								0	1	1	1
								0	1	1	1
								0	1	1	1
								0	1	1	1
								0	1	1	1
								0	1	1	1
								0	1	1	1
								0	1	1	1
								0	1	1	1
								0	1	1	1
								0	1	1	1
								0	1	1	1
								0	1	1	1
								0	1	1	1
								0	1	1	1
								0	1	1	1
								0	1	1	1
								0	1	1	1
								0	1	1	1
								0	1	1	1
									1		1
									1		1
									1		1
									1		1
									1		1
									1		1
									1		1
									1		1
									1		1
									1		1
									1		1
									1		1
									1		1
									1		1
									1		1
									1		1
									1		1
									1		1
									1		1
									1		1
									1		1
									1		1
									1		1
									1		1
									1		1
									1		1
									1		1
									1		1
									1		1
									1		1
									0		1
									0		1
									0		1
									0		1
									0		0
									0		0
									0		0
									0		0
									0		0
									0		0
									0		0
									0		0
									0		0
									0		0
									0		0
									0		0
									0		0
									0		0
									0		0
									0		0
									0		0
									0		0
									0		0
									0		0
									0		0
									0		0
									0		0
									0		0
									0		0
									0		0
